# Supplementary material for: Immunophenotyping of Monocyte Migration Markers and Therapeutic Effects of Selenium on IL-6 and IL-1β Cytokine Axes of Blood Mononuclear Cells in Preoperative and Postoperative Coronary Artery Disease Patients
Source: Int J Mol Sci. 2023 Apr 13;24(8):7198. doi: 10.3390/ijms24087198 (PMC10139122; doi:10.3390/ijms24087198)
Supplement: Supplementary file 1 [file ijms-24-07198-s001.zip]

Archive with 2 entries (2 files):
- REVISED_SUPPLEMENTARY FIGURE LEGENDS..pdf
- REVISED_SUPPLEMENTARY FIGURES.pptx
